# Supplementary material for: The effect of erythropoietin on biomechanical properties of the Achilles tendon during the healing process: an experimental study
Source: J Orthop Surg Res. 2016 Apr 28;11:55. doi: 10.1186/s13018-016-0390-1 (PMC4850695; doi:10.1186/s13018-016-0390-1)
Supplement: Additional file 1: — Tensile test data. (XLSX 10 kb) [file 13018_2016_390_MOESM1_ESM.xlsx]

## Sheet: Sayfa1
	Revascularization	N. of fibroblasts	Inflammation score	Fiber structure score	Hyalene degeneration score
E1	3	8	3	0	0
E1	3	22	2	1	0
E1	3	28	2	1	0
E2	1	32	1	1	0
E2	1	40	0	1	1
E2	1	46.6667	1	1	1
E3	0	54	0	2	1
E3	0	54	1	2	3
E3	0	40	1	2	1
E4	0	27.3333	0	3	1
E4	0	12	1	3	2
E4	0	30	0	3	3
K1	1	33	2	1	0
K1	2.5	16	3	1	0
K1	2	20	3	1	0
K2	0.5	45	1	2	2
K2	0	52	1	2	1
K2	0.5	27	0	2	1
K3	0	30	0	3	3
K3	0	44	1	3	1
K3	0	45	0	3	3
K4	0	30	0	3	3
K4	0	34.6667	1	3	2
