# Supplementary material for: The effect of erythropoietin on biomechanical properties of the Achilles tendon during the healing process: an experimental study
Source: J Orthop Surg Res. 2016 Apr 28;11:55. doi: 10.1186/s13018-016-0390-1 (PMC4850695; doi:10.1186/s13018-016-0390-1)
Supplement: Additional file 2: — Data for pathological assessments. (XLSX 9 kb) [file 13018_2016_390_MOESM2_ESM.xlsx]

## Sheet: Sheet1
KOD	Maximum load	Week	Group
1K1	5.89	1	0
1K2	3.33	1	0
1K3	6.47	1	0
1K4	1.13	1	0
1K5	4.1	1	0
1K6	2.93	1	0
1E1	2.23	1	1
1E2	5.13	1	1
1E3	2.82	1	1
1E4	8.45	1	1
1E5	8.23	1	1
1E6	2.25	1	1
2K1	5.94	2	0
2K2	6.53	2	0
2K3	11.29	2	0
2K4	9.77	2	0
2K5	7.45	2	0
2E1	7.78	2	1
2E2	11.26	2	1
2E3	14.6	2	1
2E4	4.79	2	1
2E5	9.83	2	1
2E6	15.39	2	1
3K1	10.18	3	0
3K2	11.42	3	0
3K3	16.7	3	0
3E1	23.05	3	1
3E2	11.98	3	1
3E3	15.82	3	1
3E4	18.08	3	1
3E5	14.38	3	1
3E6	33.52	3	1
4K1	29.31	4	0
4K2	9.28	4	0
4K3	16.89	4	0
4K4	13.82	4	0
4K5	31.2	4	0
4K6	20.99	4	0
4E1	12.17	4	1
4E2	24.15	4	1
4E3	25.74	4	1
4E4	18.75	4	1
4E5	22.33	4	1
4E6	19.9	4	1
4E7	16.1	4	1
